# Supplementary material for: Does mHealth voice messaging work for improving knowledge and practice of maternal and newborn healthcare?
Source: BMC Med Inform Decis Mak. 2019 Sep 5;19:179. doi: 10.1186/s12911-019-0903-z (PMC6727538; doi:10.1186/s12911-019-0903-z)
Supplement: Supplementary file 1 — Study questionnaires. (ZIP 380 kb) [file 12911_2019_903_MOESM1_ESM.zip]

Archive with 2 entries (2 files):
- Qestionnaire for mothers with 0-6 month old babiesR3.docx
- Questionnaire for mothers with 7-12 month old babiesR3.docx
